# Supplementary material for: Analysis of the plant hormone expression profile during somatic embryogenesis induction in teak (Tectona grandis)
Source: Front Plant Sci. 2024 Oct 7;15:1429575. doi: 10.3389/fpls.2024.1429575 (PMC11494608; doi:10.3389/fpls.2024.1429575)
Supplement: Supplementary file 1 [file DataSheet1.zip]

Archive with 6 entries (5 files):
- Supplementary Table/
- Supplementary Table/Supplementary Table 1.xlsx
- Supplementary Table/Supplementary Table 2.xlsx
- Supplementary Table/Supplementary Table 3.xlsx
- Supplementary Table/Supplementary Table 4.xlsx
- Supplementary Table/Supplementary Table 5.xlsx
