# Supplementary material for: Analysis of the plant hormone expression profile during somatic embryogenesis induction in teak (Tectona grandis)
Source: Front Plant Sci. 2024 Oct 7;15:1429575. doi: 10.3389/fpls.2024.1429575 (PMC11494608; doi:10.3389/fpls.2024.1429575)
Supplement: Supplementary file 1 [file DataSheet1.zip › Supplementary Table/Supplementary Table 1.xlsx]

## Sheet: Sheet1
Supplementary Table 1. Gene-speciﬁc primers sequences of RT-qPCR
Gene ID	Primer Name	primer sequence (5' to 3')
Tg05g03270	YUC-q-F	GAATGCTGAGCCCGTGGT
	YUC-q-R	CCGGAATTCCCACACCCC
Tg09g03260	AMI1-q-F	GCCCGTTGACCAGGTTGA
	AMI1-q-R	CAAAAGACCGGCCATGCG
Tg09g12440	JMT-q-F	TCTGGAAGGAGCCCGTCA
	JMT-q-R	ATCAGCACCATTCGGCCC
Tg18g03610	LOG-q-F	GGGAGCCTGTTGGGGAAG
	LOG-q-R	ACCCACCAGGCAAGGCTA
Tg01g12140	CKX5-q-F	GGGTGGTGGTGGACATGG
	CKX5-q-R	CAGCTGCTCTCCCCCAAC
Tg08g15220	GH3-q-F	ACGCGAACAAGTCCTCCG
	GH3-q-R	GGTTAAGCGACCCGGTCC
Tg13g13480	UGT74F1-q-F	TCGTGCGCAGTGGACAAT
	UGT74F1-q-R	ACCCAGGAACCACCACCT
Tg04g06200	Aux/IAA-q-F	TATTCAGAGAGGGAAGGCTACAAAG
	Aux/IAA-q-R	TGGCATCTGCTCCTTTCATTATT
Tg08g17010	SAUR-q-F	CGTACGACGAACATGGCCT
	SAUR-q-R	CCGAATTCTTCCTCCGCTT
Tg13g03410	B-ARR-q-F	AGGCGGCAAGTTGGAGTC
	B-ARR-q-R	GGGTGCAATCCAAGGGCT
Tg09g09130	WUS-q-F	TTCGATCTCCAACCGCCG
	WUS-q-R	TCTGCCTCTCACGAGCCT
Tg08g13750	SERK-q-F	AATTGTGGTGTTTGTAAGTTTGTCG
	SERK-q-R	AATTGTCACTATTGCATGTGACATG
