# Supplementary material for: Analysis of the plant hormone expression profile during somatic embryogenesis induction in teak (Tectona grandis)
Source: Front Plant Sci. 2024 Oct 7;15:1429575. doi: 10.3389/fpls.2024.1429575 (PMC11494608; doi:10.3389/fpls.2024.1429575)
Supplement: Supplementary file 1 [file DataSheet1.zip › Supplementary Table/Supplementary Table 2.xlsx]

## Sheet: Sheet1
Supplementary Table 2. Sunmmary of RNA-Seq reads mapping results in teak
Sample	Total reads number	Mapped reads number	Mapped reads percentage	Unique mapped reads number	Unique mapped reads percentage	GC Content	%≥Q30
NEC-1	51724682	49546628	0.9579	46382933	0.8967	0.4477	0.9436
NEC-2	42904698	41057674	0.957	38494257	0.8972	0.4483	0.9439
NEC-3	51073900	48881504	0.9571	45789495	0.8965	0.4481	0.9425
EC-1	51530176	49047347	0.9518	45943796	0.8916	0.4463	0.9396
EC-2	41488088	39719963	0.9574	37303881	0.8991	0.4467	0.946
EC-3	41134682	39300338	0.9554	36868604	0.8963	0.4474	0.9447
E-SEs-1	50854722	48503829	0.9538	45329970	0.8914	0.4473	0.9417
E-SEs-2	42957874	41007071	0.9546	38394957	0.8938	0.4478	0.9446
E-SEs-3	47257702	45067337	0.9537	42148325	0.8919	0.4486	0.947
Total	420926524	402131691	0.955411	376656218	0.894944
