# Supplementary material for: Analysis of the plant hormone expression profile during somatic embryogenesis induction in teak (Tectona grandis)
Source: Front Plant Sci. 2024 Oct 7;15:1429575. doi: 10.3389/fpls.2024.1429575 (PMC11494608; doi:10.3389/fpls.2024.1429575)
Supplement: Supplementary file 1 [file DataSheet1.zip › Supplementary Table/Supplementary Table 3.xlsx]

## Sheet: Sheet1
Supplementary Table 3. Annotation of genes involved in hormone synthesis and metabolism during SE induction of teak
Hormone	Gene symbol	Gene name	Teak homologous gene	NEC_FPKM	EC_PFKM	E-SEs_FPKM	NEC vs. EC	EC vs. E-SEs	NEC vs. E-SEs	Description
							log2 (Fold Change)	log2 (Fold Change)	log2 (Fold Change)
IAA	TAA1/TIR2	AT1G70560.1	Tg15g08590	0.0366667	0.536667	0.0133333	3.873	-5.156	-1.293	L-tryptophan--pyruvate aminotransferase 1
IAA			Tg11g13330	0.25	0.0733333	0.06	-1.767	-0.245	-2.041	tryptophan aminotransferase-related protein 2-like
IAA	TAR1	AT1G23320.1	Tg11g13340	0.22	0.0533333	0.18	-2.08	1.8	-0.265	L-tryptophan--pyruvate aminotransferase 1
IAA	YUC	AT4G32540.2 AT4G13260.1 AT1G04610.1	Tg05g03270	9.03333	4.82333	0.456667	-0.961	-3.365	-4.32	probable indole-3-pyruvate monooxygenase YUCCA
IAA			Tg16g01760	0.0866667	0.0633333	0.163333	-0.496	1.428	0.934	probable indole-3-pyruvate monooxygenase YUCCA
IAA			Tg05g02800	0.08	0.08	0.16	-0.069	1.081	1.016	indole-3-pyruvate monooxygenase YUCCA
IAA			Tg14g10390	5.57667	4.27333	6.21667	-0.444	0.588	0.151	probable indole-3-pyruvate monooxygenase YUCCA
IAA			Tg04g11820	0.666667	0.0733333	0.0566667	-3.159	-0.39	-3.574	probable indole-3-pyruvate monooxygenase YUCCA
IAA	CYP71A13	AT2G30770.1	Tg10g02240	0	0.0733333	0.01	4.847	-2.862	2.014	cytochrome P450 71A6-like
IAA			Tg10g02150	0.0133333	0.0133333	0.00666667	0.004	-1.002	-0.997	cytochrome P450 71A6-like
IAA			Tg16g12890	68.88	47.5667	76.2167	-0.591	0.724	0.142	LOW QUALITY PROTEIN: cytochrome P450 71A26-like
IAA			Tg16g12900	96.8033	55.02	54.1733	-0.872	0.021	-0.842	LOW QUALITY PROTEIN: cytochrome P450 71A26-like
IAA			Tg04g14840	2.93	2.76333	2.07	-0.142	-0.375	-0.51	LOW QUALITY PROTEIN: cytochrome P450 71A26-like
IAA			Tg10g02220	0	0.266667	0.01	6.386	-4.513	1.813	cytochrome P450 71A4-like
IAA	NIT1/2	AT3G44310.1	Tg14g02080	9.2	10.0833	10.5433	0.077	0.108	0.194	bifunctional nitrilase/nitrile hydratase NIT4A
IAA			Tg18g11250	15.1567	17.4733	12.59	0.148	-0.429	-0.272	N-carbamoylputrescine amidase
IAA	AMI1	AT1G08980.1	Tg07g01540	7.36333	10.3633	16.78	0.436	0.738	1.183	amidase 1
IAA			Tg09g03260	0.256667	5.93333	2.64667	4.493	-1.123	3.377	glutamyl-tRNA(Gln) amidotransferase subunit A, chloroplastic/mitochondrial
IAA			Tg12g09370	10.9433	7.1	8.16333	-0.682	0.247	-0.428	outer envelope protein 64, mitochondrial-like
IAA			Tg16g08150	21.4167	20.04	18.8867	-0.153	-0.04	-0.185	uncharacterized protein LOC112274376
IAA			Tg10g09940	5.56333	3.77	4.02	-0.619	0.136	-0.475	hypothetical protein
IAA	DAO1/2	AT1G14120.1 AT1G14130.1	Tg17g10950	4.05333	3.70333	2.56	-0.19	-0.489	-0.67	2-oxoglutarate-dependent dioxygenase DAO-like
IAA			Tg07g06670	63.92	85.6267	80.59	0.365	-0.044	0.33	2-oxoglutarate-dependent dioxygenase DAO-like
IAA			Tg17g10900	28.9233	39.13	18.1233	0.378	-1.067	-0.68	2-oxoglutarate-dependent dioxygenase DAO
IAA	GH3s	AT2G14960.1 AT4G37390.1 AT4G27260.1 AT5G54510.1 AT1G28130.1	Tg08g15220	1.01333	3.48333	0.46	1.714	-2.854	-1.132	probable indole-3-acetic acid-amido synthetase GH3.1
IAA			Tg09g06110	0.0366667	1.10333	0	4.827	-8.634	-3.791	probable indole-3-acetic acid-amido synthetase GH3.1
IAA			Tg12g12420	1.53	5.61	4.30667	1.819	-0.337	1.491	probable indole-3-acetic acid-amido synthetase GH3.1
IAA			Tg13g02780	1.15667	6.02333	11.78	2.322	1.013	3.343	probable indole-3-acetic acid-amido synthetase GH3.5
IAA			Tg17g07640	5.49667	16.47	15.4867	1.527	-0.044	1.492	indole-3-acetic acid-amido synthetase GH3.6
IAA			Tg08g15210	0.47	0.0833333	0.01	-2.565	-2.969	-5.561	probable indole-3-acetic acid-amido synthetase GH3.1
IAA			Tg08g15150	0.00333333	0.143333	0.856667	4.899	2.657	7.551	probable indole-3-acetic acid-amido synthetase GH3.1
CTK	IPT	AT1G68460.1	Tg11g10220	0.873333	0.84	1.06333	-0.108	0.384	0.289	adenylate isopentenyltransferase-like
CTK			Tg14g13090	4.95333	5.14333	4.37667	-0.003	-0.19	-0.184	adenylate isopentenyltransferase 3, chloroplastic
CTK			Tg04g04000	0.45	0.113333	0.426667	-2.041	1.958	-0.075	LOW QUALITY PROTEIN: adenylate isopentenyltransferase 5, chloroplastic
CTK	LOG	AT2G35990.1	Tg18g03610	0.87	2.86	8.58333	1.66	1.623	3.296	cytokinin riboside 5'-monophosphate phosphoribohydrolase LOG1-like
CTK			Tg13g09060	0.0166667	0.1	0.2	2.378	1.054	3.418	cytokinin riboside 5'-monophosphate phosphoribohydrolase LOG7
CTK			Tg02g00570	0.03	0.0833333	0.16	1.303	1.017	2.328	cytokinin riboside 5'-monophosphate phosphoribohydrolase LOG3
CTK			Tg06g07520	0.486667	4.51667	14.39	3.167	1.713	4.893	probable cytokinin riboside 5'-monophosphate phosphoribohydrolase LOGL10
CTK			Tg14g00450	3.28667	10.2333	8.15333	1.584	-0.286	1.307	cytokinin riboside 5'-monophosphate phosphoribohydrolase LOG8-like
CTK			Tg05g01310	0.253333	3.09	0.926667	3.566	-1.701	1.876	cytokinin riboside 5'-monophosphate phosphoribohydrolase LOG8
CTK			Tg12g17120	0.22	2.51667	1.59	3.445	-0.621	2.836	cytokinin riboside 5'-monophosphate phosphoribohydrolase LOG5-like
CTK	CKX5	AT1G75450.1	Tg06g08190	6.00333	14.3167	4.84333	1.197	-1.519	-0.313	cytokinin dehydrogenase 6 isoform X2
CTK			Tg01g12140	86.9267	84.06	8.97	-0.104	-3.184	-3.282	cytokinin dehydrogenase 3
CTK			Tg02g04830	17.9367	18.6867	3.54	0.002	-2.357	-2.348	cytokinin dehydrogenase 3-like isoform X1
CTK			Tg16g00530	0.82	1.90333	0.15	1.164	-3.624	-2.458	cytokinin dehydrogenase 7
CTK	CYP735A1 CYP735A2	AT5G38450.1 AT1G67110.1	Tg09g08330	1.19333	1.44	0.153333	0.217	-3.178	-2.954	cytokinin hydroxylase
CTK	tRNA-IPT2	AT2G27760.1	Tg14g02650	11.6167	9.72333	17.9133	-0.315	0.926	0.619	tRNA dimethylallyltransferase 2 isoform X1
CTK	tRNA-IPT9	AT5G20040.3	Tg13g06320	10.5167	8.11	11.0433	-0.433	0.489	0.065	tRNA dimethylallyltransferase 9 isoform X1
ABA	ABA2	AT1G52340.1	Tg14g02030	1.19333	2.94667	1.01667	1.25	-1.495	-0.234	xanthoxin dehydrogenase-like
ABA			Tg14g02040	3.65333	2	7.16	-0.926	1.882	0.965	xanthoxin dehydrogenase-like
ABA			Tg14g02060	0.213333	0.486667	1.49333	1.122	1.677	2.792	zerumbone synthase
ABA	AAO3	AT2G27150.1	Tg05g07320	1.51	4.34	1.09	1.463	-1.954	-0.483	indole-3-acetaldehyde oxidase
ABA			Tg14g08080	37.83	31.94	47.1867	-0.3	0.607	0.315	indole-3-acetaldehyde oxidase
ABA			Tg18g11930	0	0.0166667	0.0466667	4.182	1.146	5.356	LOW QUALITY PROTEIN: indole-3-acetaldehyde oxidase
ABA	ABA3	AT1G16540.3	Tg02g09910	4.59667	4.97	4.71333	0.055	-0.032	0.032	molybdenum cofactor sulfurase isoform X2
ABA	BG1	AT3G57270.1	Tg03g02510	23.0133	24.4133	44.4333	0.027	0.906	0.942	glucan endo-1,3-beta-glucosidase 4 isoform X2
ABA			Tg03g02520	0.08	0.236667	0.0733333	1.523	-1.697	-0.178	glucan endo-1,3-beta-glucosidase 3-like
ABA			Tg03g09860	0	0.00666667	0.0133333	1.034	0.972	2.014	glucan endo-1,3-beta-glucosidase 3 isoform X2
ABA			Tg13g14650	0.0466667	0.153333	0.05	1.609	-1.589	0.033	glucan endo-1,3-beta-glucosidase 4-like
ABA			Tg18g09200	0.08	0.0866667	0.2	0.09	1.268	1.364	glucan endo-1,3-beta-glucosidase 3-like
ABA	CYP707As	AT2G29090.1	Tg16g02990	1.51333	4.15	12.3633	1.399	1.618	3.027	abscisic acid 8'-hydroxylase 1-like
ABA			TgUn033g00040	61.83	21.0233	20.4967	-1.613	0.007	-1.598	abscisic acid 8'-hydroxylase 4
ABA			Tg03g17640	0.406667	0.133333	0.1	-1.665	-0.343	-2.012	abscisic acid 8'-hydroxylase 4-like
ABA			Tg01g10460	132.68	96.45	209.97	-0.517	1.166	0.657	beta-amyrin 28-oxidase
ETH	ACS2	AT1G01480.1	Tg18g13330	1.34	1.10667	0.493333	-0.33	-1.12	-1.442	1-aminocyclopropane-1-carboxylate synthase
ETH			Tg01g12600	0.04	0.136667	0.01	1.64	-3.535	-1.878	1-aminocyclopropane-1-carboxylate synthase 7
ETH			Tg02g05210	1.60667	10.5167	0.0933333	2.648	-6.762	-4.099	1-aminocyclopropane-1-carboxylate synthase 7-like
ETH			Tg08g10230	0.506667	3.21333	0.746667	2.61	-2.054	0.558	1-aminocyclopropane-1-carboxylate synthase 3-like
ETH	ACO	AT1G62380.1 AT1G12010.1 AT1G05010.1	Tg02g12150	114.64	107.917	439.927	-0.144	2.071	1.936	1-aminocyclopropane-1-carboxylate oxidase
ETH			Tg17g04630	20.1933	35.7867	59.8667	0.768	0.786	1.563	1-aminocyclopropane-1-carboxylate oxidase
ETH			TgUn137g00030	2.03333	3.07667	4.58333	0.541	0.614	1.165	1-aminocyclopropane-1-carboxylate oxidase
ETH			Tg17g04620	4.13333	10.52	12.74	1.293	0.323	1.626	1-aminocyclopropane-1-carboxylate oxidase
ETH			Tg17g04600	1.05333	2.50667	5.05667	1.189	1.061	2.255	1-aminocyclopropane-1-carboxylate oxidase
ETH			TgUn137g00020	0.266667	0.246667	0.703333	-0.155	1.509	1.374	1-aminocyclopropane-1-carboxylate oxidase
JA	AOS	AT5G42650.1	Tg18g04620	4.87333	15.08	35.5933	1.574	1.284	2.867	allene oxide synthase 1, chloroplastic
JA			Tg03g02440	0.193333	0.39	0.876667	0.967	1.204	2.186	allene oxide synthase 1, chloroplastic
JA			Tg12g14090	1.39667	3.90667	3.91333	1.43	0.049	1.486	allene oxide synthase 3-like
JA			Tg12g14100	0.463333	0.253333	1.23	-0.942	2.337	1.4	allene oxide synthase 3-like
JA	OPR3	AT2G06050.1	Tg01g11380	28.56	27.2533	30.0433	-0.125	0.185	0.069	12-oxophytodienoate reductase 3
JA			Tg03g13010	43.1167	65.0667	104.04	0.536	0.721	1.267	putative 12-oxophytodienoate reductase 11
JA			Tg09g03940	95.2967	234.613	196.75	1.243	-0.21	1.041	putative 12-oxophytodienoate reductase 11
JA			Tg03g13000	0.78	2.93667	3.85667	1.854	0.435	2.299	putative 12-oxophytodienoate reductase 11
JA			Tg12g03250	11.3433	17.5567	7.51	0.573	-1.183	-0.602	12-oxophytodienoate reductase 1 isoform X1
JA	JMT	AT1G19640.1	Tg03g01420	0	0.246667	0.0333333	5.944	-2.969	3.02	jasmonate O-methyltransferase
JA			TgUn756g00020	0.0233333	0	0.0133333	-2.698	1.821	-0.873	salicylate carboxymethyltransferase
JA			Tg07g15640	0.0166667	0.0433333	0.0933333	1.321	1.093	2.482	salicylate carboxymethyltransferase
JA			Tg09g12440	2.35	0.793333	4.69667	-1.621	2.611	0.999	salicylate carboxymethyltransferase-like
JA	JAR	AT2G46370.4	TgUn418g00060	0.01	0	0.01	-1.717	1.821	0.114	jasmonic acid-amido synthetase JAR1
JA			Tg05g18560	0.213333	0.273333	0.336667	0.302	0.349	0.663	jasmonic acid-amido synthetase JAR1
JA			TgUn180g00040	0.06	0.0733333	0.22	0.212	1.683	1.906	jasmonic acid-amido synthetase JAR1-like
JA			TgUn860g00030	0.02	0.0233333	0.0866667	0.114	1.971	2.087	jasmonic acid-amido synthetase JAR1
SA	PAL	AT3G53260.1	Tg12g01890	1.40667	0.546667	2.85333	-1.431	2.44	1.016	LOW QUALITY PROTEIN: phenylalanine ammonia-lyase-like
SA			Tg12g02440	10.3767	5.11	7.15	-1.077	0.525	-0.543	LOW QUALITY PROTEIN: phenylalanine ammonia-lyase-like
SA			Tg12g02470	2.81333	3.80333	3.04333	0.38	-0.281	0.108	LOW QUALITY PROTEIN: phenylalanine ammonia-lyase-like
SA	ICS1	AT1G74710.2	Tg10g05030	12.2067	49.6333	28.9767	1.968	-0.733	1.243	isochorismate synthase, chloroplastic-like
SA	UGT74F1	AT2G43840.1	Tg04g14800	11.2067	6.43	10.7033	-0.858	0.78	-0.069	UDP-glycosyltransferase 74F2-like
SA			Tg04g15630	0.333333	0.23	0.516667	-0.602	1.199	0.606	UDP-glycosyltransferase 74F2-like
SA			Tg13g13480	5.43	8.10333	17.0333	0.52	1.116	1.645	UDP-glycosyltransferase 74E1-like
SA	UGT74F2	AT2G43820.1	Tg03g14120	7.78667	3.96	7.48333	-1.033	0.965	-0.059	UDP-glycosyltransferase 74G1-like
SA			Tg04g15640	0.18	0.126667	0.283333	-0.569	1.183	0.621	UDP-glycosyltransferase 74F2-like
