# Supplementary material for: Analysis of the plant hormone expression profile during somatic embryogenesis induction in teak (Tectona grandis)
Source: Front Plant Sci. 2024 Oct 7;15:1429575. doi: 10.3389/fpls.2024.1429575 (PMC11494608; doi:10.3389/fpls.2024.1429575)
Supplement: Supplementary file 1 [file DataSheet1.zip › Supplementary Table/Supplementary Table 4.xlsx]

## Sheet: Sheet1
Supplementary Table 4. The expression pattern of plant hormone transduction genes during SE induction of teak
Hormone	Gene symbol	Gene ID	NEC_FPKM	EC_PFKM	E-SEs_FPKM	KEGG	NR	Pfam
IAA	Aux/IAA	Tg10g14110	32.99	90.6567	62.8733	K14484 auxin-responsive protein IAA | (RefSeq) auxin-responsive protein IAA26 (A)	auxin-responsive protein IAA26 [Sesamum indicum]	AUX/IAA family
IAA		Tg11g09930	0.0266667	1.72667	0.383333	K14484 auxin-responsive protein IAA | (RefSeq) auxin-responsive protein IAA32 (A)	auxin-responsive protein IAA32 [Sesamum indicum]	AUX/IAA family
IAA		Tg01g05980	15.27	37.6567	4.06333	K14484 auxin-responsive protein IAA | (RefSeq) LOC109753434; auxin-responsive protein IAA20-like (A)	hypothetical protein CDL12_14530 [Handroanthus impetiginosus]	AUX/IAA family
IAA		Tg05g10420	17.8933	56.2767	36.71	K14484 auxin-responsive protein IAA | (RefSeq) auxin-induced protein 22D-like (A)	auxin-induced protein 22D-like [Sesamum indicum]	AUX/IAA family
IAA		Tg04g12300	13.2067	5.78	3.95333	K14484 auxin-responsive protein IAA | (RefSeq) LOW QUALITY PROTEIN: auxin-responsive protein IAA13 (A)	hypothetical protein CDL12_11702 [Handroanthus impetiginosus]	AUX/IAA family
IAA		Tg05g11000	4.44667	3.62333	8.05333	K14484 auxin-responsive protein IAA | (RefSeq) auxin-responsive protein IAA13 isoform X1 (A)	auxin-responsive protein IAA13 isoform X2 [Sesamum indicum]	AUX/IAA family
IAA		Tg04g06200	18.9967	22.6433	10.6367	K14484 auxin-responsive protein IAA | (RefSeq) auxin-induced protein 22D (A)	auxin-induced protein 22D [Sesamum indicum]	AUX/IAA family
IAA	ARF	Tg16g03990	3.61333	13.1733	11.7967	K14486 auxin response factor | (RefSeq) auxin response factor 9 (A)	hypothetical protein CDL12_25558 [Handroanthus impetiginosus]	Auxin response factor
IAA		Tg18g03660	36.36	33.2467	15.91	K14486 auxin response factor | (RefSeq) auxin response factor 5 (A)	auxin response factor ARF6 [Salvia miltiorrhiza]	Auxin response factor
IAA	SAUR	Tg08g17010	14.19	61.34	9.27	K14488 SAUR family protein | (RefSeq) auxin-responsive protein SAUR50-like (A)	auxin-responsive protein SAUR50-like [Hevea brasiliensis]	Auxin responsive protein
IAA		Tg12g15820	0.106667	0.84	0.346667	K14488 SAUR family protein | (RefSeq) uncharacterized protein LOC105169727 (A)	uncharacterized protein LOC105169727 [Sesamum indicum]	Auxin responsive protein
IAA		Tg12g15840	0.0566667	1.84667	0.386667	K14488 SAUR family protein | (RefSeq) auxin-induced protein 15A (A)	auxin-induced protein 15A [Sesamum indicum]	Auxin responsive protein
IAA		Tg12g15870	2.53333	30.82	6.77333	K14488 SAUR family protein | (RefSeq) auxin-responsive protein SAUR50-like (A)	auxin-responsive protein SAUR50-like [Durio zibethinus]	Auxin responsive protein
IAA		Tg12g15760	15.5067	5.38333	2.57333	K14488 SAUR family protein | (RefSeq) auxin-induced protein 15A-like (A)	hypothetical protein CDL12_20299 [Handroanthus impetiginosus]	Auxin responsive protein
IAA		Tg02g10010	13.83	5.42	12.4733	K14488 SAUR family protein | (RefSeq) auxin-responsive protein SAUR71 (A)	hypothetical protein CDL12_17036 [Handroanthus impetiginosus]	Auxin responsive protein
IAA		Tg08g17670	15.21	18.69	8.64667	K14488 SAUR family protein | (RefSeq) auxin-responsive protein SAUR50 (A)	auxin-responsive protein SAUR68-like [Sesamum indicum]	Auxin responsive protein
IAA		Tg03g03340	10.78	12.8667	4.24333	K14488 SAUR family protein | (RefSeq) auxin-induced protein 6B-like (A)	hypothetical protein CDL12_13979 [Handroanthus impetiginosus]	Auxin responsive protein
CTK	B-ARR	Tg09g12180	0.616667	12.0633	7.65667	K14491 two-component response regulator ARR-B family | (RefSeq) uncharacterized protein LOC111290300 (A)	Lateral root primordium protein-related [Dorcoceras hygrometricum]	Domain of unknown function (DUF702)
CTK		Tg13g03410	1.15667	3.02	11.5833	K14491 two-component response regulator ARR-B family | (RefSeq) LOC109782971; two-component response regulator ARR12-like (A)	probable transcription factor GLK1 [Sesamum indicum]	Myb-like DNA-binding domain
CTK		Tg17g12590	3.43667	11.23	5.92667	K14491 two-component response regulator ARR-B family | (Kazusa) Lj5g3v0523200.2; - (A)	probable transcription factor GLK1 [Sesamum indicum]	Myb-like DNA-binding domain
CTK		Tg18g03800	9.16	32.1433	12.9533	K14491 two-component response regulator ARR-B family | (RefSeq) uncharacterized protein LOC111290300 (A)	protein SHI RELATED SEQUENCE 5-like isoform X2 [Sesamum indicum]	Domain of unknown function (DUF702)
CTK		Tg03g03030	1.95333	14.8067	4.15333	K14491 two-component response regulator ARR-B family | (RefSeq) uncharacterized protein LOC111290300 (A)	protein SHI RELATED SEQUENCE 5-like [Sesamum indicum]	Domain of unknown function (DUF702)
CTK		Tg07g07160	35.0233	69.5967	25.11	K14491 two-component response regulator ARR-B family | (RefSeq) two-component response regulator ARR12-like (A)	myb family transcription factor EFM isoform X1 [Sesamum indicum]	Myb-like DNA-binding domain
CTK	A-ARR	Tg10g04690	9.33667	39.2967	8.93667	K14492 two-component response regulator ARR-A family | (RefSeq) two-component response regulator ARR5 (A)	two-component response regulator ARR5 [Sesamum indicum]	Response regulator receiver domain
CTK		Tg06g08530	10.2033	12.4567	3.70333	K14492 two-component response regulator ARR-A family | (RefSeq) two-component response regulator ORR9-like (A)	hypothetical protein CDL12_22478 [Handroanthus impetiginosus]	Response regulator receiver domain
CTK		Tg11g12600	6.90333	13.8367	3.59333	K14492 two-component response regulator ARR-A family | (RefSeq) two-component response regulator ARR5-like isoform X1 (A)	two-component response regulator ARR5-like isoform X1 [Sesamum indicum]	Response regulator receiver domain
CTK		Tg01g03110	48.8333	62.5067	9.82333	K14492 two-component response regulator ARR-A family | (RefSeq) two-component response regulator ORR9 (A)	two-component response regulator ORR9 [Sesamum indicum]	Response regulator receiver domain
CTK		Tg13g14250	27.75	39.7233	4.31667	K14492 two-component response regulator ARR-A family | (RefSeq) two-component response regulator ORR9 (A)	two-component response regulator ORR9 [Sesamum indicum]	Response regulator receiver domain
CTK		Tg15g09710	4.34	8.24	1.41	K14492 two-component response regulator ARR-A family | (RefSeq) two-component response regulator ARR5-like isoform X1 (A)	two-component response regulator ARR5-like isoform X1 [Sesamum indicum]	Response regulator receiver domain
CTK		Tg18g01560	13	19.1933	0.803333	K14492 two-component response regulator ARR-A family | (RefSeq) two-component response regulator ORR9 (A)	two-component response regulator ORR9 [Sesamum indicum]	Response regulator receiver domain
CTK		TgUn11g00070	15.5833	25.4033	4.87	K14492 two-component response regulator ARR-A family | (RefSeq) two-component response regulator ARR5-like isoform X1 (A)	two-component response regulator ARR5-like isoform X1 [Sesamum indicum]	Response regulator receiver domain
CTK		Tg05g13470	3.6	4.24667	0.06	K14492 two-component response regulator ARR-A family | (RefSeq) two-component response regulator ORR9-like (A)	two-component response regulator ORR9-like [Sesamum indicum]	Response regulator receiver domain
Hormone	Gene symbol	Gene name	Teak homologous gene	NEC_FPKM	EC_PFKM	E-SEs_FPKM	NEC vs. EC	EC vs. E-SEs	NEC vs. E-SEs	KEGG	NR	Pfam
							log2 (Fold Change)	log2 (Fold Change)	log2 (Fold Change)
ABA	ABI3	AT3G24650.1	Tg14g10080	——	——	——	——	——	——	K00654 serine palmitoyltransferase [EC:2.3.1.50] | (RefSeq) long chain base biosynthesis protein 2a (A)	hypothetical protein CDL12_03036 [Handroanthus impetiginosus]	B3 DNA binding domain
ETH	SERF1	AEA51265.1	Tg12g07860	79.8667	68.0167	151.483	-0.289	1.199	0.919	K09286 EREBP-like factor | (RefSeq) ethylene-responsive transcription factor 5-like (A)	ethylene-responsive transcription factor 5-like [Sesamum indicum]	AP2 domain
ETH			Tg12g07870	30.84	19.2533	57.15	-0.737	1.612	0.885	K09286 EREBP-like factor | (RefSeq) ethylene-responsive transcription factor ERF105-like (A)	ethylene-responsive transcription factor ERF106-like [Sesamum indicum]	AP2 domain
ETH			Tg15g02330	1.83333	1.06667	6.79333	-0.845	2.722	1.879	K09286 EREBP-like factor | (RefSeq) putative ethylene-responsive transcription factor (A)	ethylene-responsive transcription factor ERF107 [Sesamum indicum]	AP2 domain
SA	NPR1	AT1G64280.1	Tg02g04730	20.7033	24.79	22.7667	0.203	-0.079	0.132	K14508 regulatory protein NPR1 | (RefSeq) BTB/POZ domain and ankyrin repeat-containing protein NPR1 isoform X1 (A)	hypothetical protein CDL12_27737 [Handroanthus impetiginosus]	NPR1/NIM1 like defence protein C terminal
SA			Tg02g04730	14.58	21.7267	19.3533	0.203	-0.079	0.132	K14508 regulatory protein NPR1 | (RefSeq) BTB/POZ domain and ankyrin repeat-containing protein NPR2 isoform X1 (A)	BTB/POZ domain and ankyrin repeat-containing protein NPR2 isoform X1 [Sesamum indicum]	NPR1/NIM1 like defence protein C terminal
SA			Tg02g19620	29.21	28.3433	42.2267	0.519	-0.123	0.404	K14508 regulatory protein NPR1 | (RefSeq) BTB/POZ domain and ankyrin repeat-containing protein NPR2 (A)	BTB/POZ domain and ankyrin repeat-containing protein NPR2 [Sesamum indicum]	NPR1/NIM1 like defence protein C terminal
JA	JAZ1	AT1G19180.1	Tg01g11070	35.3833	44.0467	70.34	0.259	0.719	0.987	K13464 jasmonate ZIM domain-containing protein | (RefSeq) protein TIFY 10A-like isoform X1 (A)	protein TIFY 10A-like isoform X4 [Sesamum indicum]	tify domain
