# Supplementary material for: Analysis of the plant hormone expression profile during somatic embryogenesis induction in teak (Tectona grandis)
Source: Front Plant Sci. 2024 Oct 7;15:1429575. doi: 10.3389/fpls.2024.1429575 (PMC11494608; doi:10.3389/fpls.2024.1429575)
Supplement: Supplementary file 1 [file DataSheet1.zip › Supplementary Table/Supplementary Table 5.xlsx]

## Sheet: Sheet1
Supplementary Table 5. The expression pattern of molecular marker genes during SE induction of teak
Gene symbol	Gene ID	NEC_FPKM	EC_PFKM	E-SEs_FPKM	KEGG	NR	Pfam
SERK	Tg08g13750	33.94	32.4267	43.5667	K13416 brassinosteroid insensitive 1-associated receptor kinase 1 [EC:2.7.10.1 2.7.11.1] | (RefSeq) BRASSINOSTEROID INSENSITIVE 1-associated receptor kinase 1 (A)	BRASSINOSTEROID INSENSITIVE 1-associated receptor kinase 1 [Sesamum indicum]	Protein kinase domain
	Tg12g09000	20.06	19.9467	27.5833	K13416 brassinosteroid insensitive 1-associated receptor kinase 1 [EC:2.7.10.1 2.7.11.1] | (RefSeq) BRASSINOSTEROID INSENSITIVE 1-associated receptor kinase 1 (A)	BRASSINOSTEROID INSENSITIVE 1-associated receptor kinase 1 [Sesamum indicum]	Protein kinase domain
	Tg19g00980	6.305	9.55667	5.62667	K04733 interleukin-1 receptor-associated kinase 4 [EC:2.7.11.1] | (RefSeq) probable LRR receptor-like serine/threonine-protein kinase At5g10290 (A)	LRR receptor kinase BAK1 [Sesamum indicum]	Protein tyrosine kinase
	Tg04g14030	1.495	9.96	9.37333	K13416 brassinosteroid insensitive 1-associated receptor kinase 1 [EC:2.7.10.1 2.7.11.1] | (Kazusa) Lj4g3v0338170.1; - (A)	Somatic embryogenesis receptor kinase 2 [Triticum urartu]	Protein tyrosine kinase
	Tg04g14100	0.605	0.813333	1.22333	K13416 brassinosteroid insensitive 1-associated receptor kinase 1 [EC:2.7.10.1 2.7.11.1] | (RefSeq) BRASSINOSTEROID INSENSITIVE 1-associated receptor kinase 1 (A)	BRASSINOSTEROID INSENSITIVE 1-associated receptor kinase 1 [Sesamum indicum]	Protein kinase domain
WOX	Tg02g15710	0.446667	4.33667	0.41	K09326 homeobox protein OTX1 | (RefSeq) WUSCHEL-related homeobox 9 (A)	WUSCHEL-related homeobox 9 [Sesamum indicum]	Homeodomain
	Tg13g13450	0.0733333	0.453333	1.29333	K18490 homeobox protein OTX2 | (RefSeq) WUSCHEL-related homeobox 6-like (A)	hypothetical protein CDL12_16352 [Handroanthus impetiginosus]	Homeodomain
	Tg15g14590	0.0933333	1.33667	0.33	K14292 trimethylguanosine synthase [EC:2.1.1.-] | (RefSeq) uncharacterized LOC107850838 (A)	PREDICTED: WUSCHEL-related homeobox 6-like [Erythranthe guttata]	Homeodomain
	Tg16g08010	0.0233333	0.166667	0.92	K14292 trimethylguanosine synthase [EC:2.1.1.-] | (RefSeq) uncharacterized LOC107850838 (A)	WUSCHEL-related homeobox 1 [Sesamum indicum]	Homeodomain
WUS	Tg09g09130	2.71667	11.0833	0.0733333	K14292 trimethylguanosine synthase [EC:2.1.1.-] | (RefSeq) uncharacterized LOC107850838 (A)	protein WUSCHEL [Sesamum indicum]	Homeodomain
