# Supplementary material for: Analysis of the plant hormone expression profile during somatic embryogenesis induction in teak (Tectona grandis)
Source: Front Plant Sci. 2024 Oct 7;15:1429575. doi: 10.3389/fpls.2024.1429575 (PMC11494608; doi:10.3389/fpls.2024.1429575)
Supplement: Supplementary file 2 [file DataSheet2.zip]

Archive with 9 entries (8 files):
- Supplementary Figure/
- Supplementary Figure/Supplementary Figure 1.docx
- Supplementary Figure/Supplementary Figure 2.docx
- Supplementary Figure/Supplementary Figure 3.docx
- Supplementary Figure/Supplementary Figure 4.docx
- Supplementary Figure/Supplementary Figure 5.docx
- Supplementary Figure/Supplementary Figure 6.docx
- Supplementary Figure/Supplementary Figure 7.docx
- Supplementary Figure/Supplementary Figure 8.docx
